# Supplementary material for: Divergent Roles of VEGF and TNF-α in Functional Impairment Among Patients with Carpal Tunnel Syndrome
Source: Int J Mol Sci. 2026 May 30;27(11):4975. doi: 10.3390/ijms27114975 (PMC13257110; doi:10.3390/ijms27114975)
Supplement: Supplementary file 1 [file ijms-27-04975-s001.zip]

Archive with 5 entries (4 files):
- Supplementary_File_1_Additional_Analyses.pdf
- Supplementary_File_2_Additional_Analyses.pdf
- __MACOSX/
- __MACOSX/._Supplementary_File_1_Additional_Analyses.docx
- __MACOSX/._Supplementary_File_2_Additional_Analyses.docx
